# Supplementary material for: Translational Research in Cancer Screening: Long-Term Population-Action Bridges to Diffuse Adherence
Source: Int J Environ Res Public Health. 2021 Jul 26;18(15):7883. doi: 10.3390/ijerph18157883 (PMC8345519; doi:10.3390/ijerph18157883)
Supplement: Supplementary file 1 [file ijerph-18-07883-s001.zip]

Archive with 1 entries (1 files):
- ijerph-1275899-supplementary.pdf
